# Supplementary material for: A Mouthful of Genomic Data: Single-Cell Insights into Salivary Gland Biology and Disease
Source: Biology (Basel). 2026 Apr 18;15(8):641. doi: 10.3390/biology15080641 (PMC13113837; doi:10.3390/biology15080641)
Supplement: Supplementary file 1 [file biology-15-00641-s001.zip › Supplementary Table S1.xlsx]

## Sheet: Table S1
Supplementary Table S1. Compilation of scRNA-seq datasets
	Citation Referenced	Species	Sex	Tissue	Timepoint	Single Cell Capture Technique	Number of Cells Reported	Availability
1	[8]	Mouse, C57BL/6J	NA	SMG	Postnatal Day 8	Droplets Fluidics*	1,013 cells	GSE113466
2	[102]	Mouse, C57BL/6J	Male	PG	Postnatal Day 18	Droplets Fluidics*	492 cells	GSE132867
3	[78]	Mouse, C57BL/6J (Control - TAM+ ΔNp63fl/fl; ΔNp63KO - UBCCreERT2;ΔNp63fl/fl)	Female	SMG	10-12wks	Droplets Fluidics*	Control - 1,970 cells; ΔNp63KO - 4,720 cells	GSE145268
4	[69]	Mouse, ICR	E12-P1 sex not identified	SMG	E12, E14, E16, P1, P30, and Adult SMG	Droplets Fluidics*	E12- 5,848 cells; E14 - 6,369 cells; E16 - 5,510 cells; P1 - 3,445 cells; P30 (Male and Female) - 1,226 cells; Adult - 2,324 cells	GSE150327
			P30- Male and Female
			Adult (10mths) – Female Only
5	[176]	Mouse, ICR	NA	Epithelium and mesenchyme of the SMG and PG	E12	Droplets Fluidics*	14,441 total cells (~3,610 cells per sample)	GSE127469
6	[200]	Mouse, C57BL/6J	Male	SMG	Adult	Droplets Fluidics*	GFP - 11,048 Cells (Before QC)	GSE148541
							Shh - 18,333 cells (Before QC)
7	[180]	Mouse, NOD.B10Sn-H2b /J (NOD.B10) and C57BL/10SnJ (BL/10)	Female	SMG	7-8 months	Droplets Fluidics*	Control - 12,000 cells	GSE175649
							NOD.B10 - 10,641 cells
8	[103]	Human	Male and Female	Minor salivary glands	Adult (39-56yrs)	Droplets Fluidics*	7,141 cells	https://www.covid19cellatlas.org
9	[71]	Human	Male	PG	Adult (68yrs)	Droplets Fluidics*	16,052 cells	GSE188478
10	[151]	Human	NA	SMG	Fetal (12-19wks of gestation)	Combinatorial indexing-based (plate-based)	Not Reported	GSE184749
11	[157]	Mouse (CD-1) and murine organoid	NA	Enriched E16 Stromal cells from SMG	E16	Droplets Fluidics*	E16 SMG - 9,165 cells	GSE181430
				Organoids treated with or without FGF2		Microwell	Organoids - NA
12	[190]	Human	Male and Female patients with ACC	Biopsy Site Varied	Adult (50-91yrs)	Microwell	1,702 total cells	GSE210171
13	[202]	Human induced salivary glands (hiSGs)	NA	NA	hiSG cells on Day 80	Droplets Fluidics*	7,190 cells	DDBJ Sequence Read Archive (DRA014744)
14	[74]	Human	NA	SMG, PG, and SLG along with corresponding orgnoids grown from SMG, SLG, and PG biopsies	NA	Droplets Fluidics*	Tissues - 1,234 cells Organoids - 10,287 cells	GSE184526
15	[224]	Mouse, C57BL/6	Female	Stromal enriched cells from control and ductal ligated pooled SMG/SL	Adult	Droplets Fluidics*	NA	GSE226640
16	[70]	Human	Male (48yrs) and Female (62yrs)	SMG	Adult	Droplets Fluidics*	Female sample - 6,127 cells	GSE199209
							Male sample - 9,568 cells
17	[93]	Mouse, C57BL/6J	Male	SMG, SLG and PG of control and diabetic (high fat diet mice)	SMG and SL at 35wks	Microwell	5689, 2416, and 1491 cells for SMG, SLG and PG from the control mice. 6545, 3254, and 1917 cells for SMG, SLG and PG from the diabetic mice	CNCB-NGDC, Genome Sequence Archive
					PG at 40wks			submission ID: subCRA011670; BioProject ID: PRJCA010884
18	[104]	Mouse, C57BL/6N	Sex not ascertained for E16 or P1. 4wk old samples are female	SMG and SL were separated Adult timepoint. SMG and SL were combined for E16 and P1	E16, P1, 4wk	Droplets Fluidics*	4wk SL – 9,453 cells	NA
							4wk SMG – 14.841 cells
							Not reported for E16 and P1.
19	[128]	Mouse, C57BL/6	Male	SMG of non-rradiated and post-irradiated (3 and 28 days)	Adult	Droplets Fluidics*	NA	NA
20	[195]	Mouse, C3H	Female	PG	Treated with irradiation at 6-10wks old. Tissues sequenced 10-months post irradiation	Droplets Fluidics*	NA	GSE223516
21	[186]	Human	NA	salivary gland pleomorphic adenoma	Not Reported	Microwell	27,810 cells	GSE196255
22	[211]	Human	Female and Male	Labial salivary gland (pSS and non-SS controls)	Adult	Droplets Fluidics*	non-SS Controls - 23,756 cells pSS - 49,097 cells	Genome Sequence Archive (GSA) in the National Genomics Data Center under HRA003613
23	[185]	Human	NA	Normal Parotid and Parotid Adenoma	Adult	Droplets Fluidics*	35,662 total cells	GSA-Human under HRA003970
24	[126]	Mouse, C57BL/6	Male	SMG	Adult	Droplets Fluidics*	18,400 total cells (Before QC)	GSE204843
25	[116]	Mouse, C57BL/6J	Female	Pooled SMG and SL	12wks	Droplets Fluidics*	23,434 total cells	GSE2266540 and GSE253916
				Stromal endriched mock, ligated, and 5-day deligated pooled SMG and SL	14-16wks		NA
26	[212]	Human	Male and Female	Minor salivary glands of nonSD and SD patients	39-75yrs	Droplets Fluidics*	NA	dbGaP Study Accession: phs002446.v1.p1. Raw data available upon request
27	[143]	Human and hSGOs	NA	SMG tissue and human derived salivary gland organoid	NA	Droplets Fluidics*	Human SMG - 1,965 cells hSGOs - 5,220 cells	Available upon request
28	[179]	Mouse, C57BL/6J	Female	SMG	12wks and 94wks	Droplets Fluidics*	2,500 cells per sample	NA
29	[222]	Mouse, C57BL/6	Female	Organoids, SMG tissue	Organoids from day 7 and 11 Adult SMG tissue Control and treated organoid with photon or proton	Droplets Fluidics*	Day 7 organoid - 7,510 cells Day 11 organoid- 11,248 cells SMG tissue - 2,519 cells	GSE272759
30	[144]	Mouse, C57BL/6	Female	Organoid	Day 11 control, photon-irradiated, and proton-irradiated salivary gland organoids	Droplets Fluidics*	Control - 14,226 cells Photon irradiated - 15,926 cells Proton irradiated - 14,525 cells	GSE253048 and GSE253034
31	[131]	Human	Male and Female	Minor salivary glands from Sicca and SD (SSA+ and/or CENT+) patients	Average age is 54.5yrs for Sicca, 50yrs for SSA+ SD, 70yrs for CENT+ SD, and 62yrs for SSA+CENT+ SD patients	Droplets Fluidics*	94,577 total cells	DNA Data Bank of Japan (DDBJ) via the National Bioscience Database Center (NBDC) Human Database under JGAS000773
32	[219]	Human	Male and Female	Minor salivary glands from Sicca and SD patients	NA	Droplets Fluidics*	Sicca patients - NA patients with SD - 17,011 cells	GSE272409
33	[132]	Human	Male and Female	Minor salivary glands from non-SD and SD patients	35-65yrs	Droplets Fluidics*	94,227 cells (Before QC)	https://cellxgene.cziscience.com/collections/21bbfaec-6958-46bc-b1cd-1535752f6304. Raw data available upon request
34	[228]	Mouse, C57BL/6J, PdgfrαCreERT2; R26tdT	Female	Pooled SMG and SL of pre-injury and post-injury (1-,3-,7-days)	10-12wks	Droplets Fluidics*	NA	GSE287797
35	[192]	Human	Male and Female	Biopsy site varied from ACC and non-ACC patients	22-63yrs	Droplets Fluidics*	Number of nuclei varied per sample from 2,774 to 10,273 nuclei	GSE294017
36	[55]	Human	NA	SMG Tissue and SMG organoids	NA	Droplets Fluidics*	14,385 cells - SMG Tissue 10,670 cells - SMG organoids	GSE303450
* = 10x Genomics platform. NA = Not Available. QC = Quality Control.
